# Supplementary material for: Hemagglutinin Subtype Specificity and Mechanisms of Highly Pathogenic Avian Influenza Virus Genesis
Source: Viruses. 2022 Jul 19;14(7):1566. doi: 10.3390/v14071566 (PMC9321182; doi:10.3390/v14071566)
Supplement: Supplementary file 1 [file viruses-14-01566-s001.zip]

Archive with 3 entries (3 files):
- Supplement H5-HPAIs.fasta
- Supplement H7-HPAIs.fasta
- Supplementary Materials Review HPAIV genesis.pdf
