# Supplementary material for: Hemagglutinin Subtype Specificity and Mechanisms of Highly Pathogenic Avian Influenza Virus Genesis
Source: Viruses. 2022 Jul 19;14(7):1566. doi: 10.3390/v14071566 (PMC9321182; doi:10.3390/v14071566)
Supplement: Supplementary file 1 [file viruses-14-01566-s001.zip › Supplement H5-HPAIs.fasta]

>0000-H5 RETR cRNA
AGAGAA~~~~~~~~~~~~~~~ACAAGAGGA
>1959-GU052518.1 A/chicken/Scotland/1959(H5N1)
AGG~~~AAGAAA~~~~~~~~~~~~AGAGGT
>1961-GU052822.1 A/tern/South Africa/61(H5N3)
AGGGAGACGCGCAGGCAGAAA~~~AGAGGT
>1966-CY107859.1 A/turkey/Ontario/7732/1966(H5N9)
AGA~~~AGAAAAAAA~~~~~~~~~AGAGGT
>1983-GU052771.1 A/chicken/Pennsylvania/1370/1983(H5N2)
AAG~~~AAAAAG~~~~~~~~~~~~AGAGGT
>1983-M18451.1 A/turkey/Ireland/1378/1983(H5N8)
AGA~~~AAAAGAAAAAAG~~~~~~AGAGGT
>1991-GU052510.1 A/turkey/England/50-92/1991(H5N1)
AGA~~~AAAAGAAAA~~~~~~ACAAGAGGA
>1994-AB558473.1 A/chicken/Puebla/8623-607/1994(H5N2)
AGA~~~AAAAGAAAA~~~~~~ACAAGAGGC
>1995-U85390 A/chicken/Queretaro/7653-20/95 (H5N2)
AGA~~~AAAAGAAAAAGAAAAACAAGAGGC
>1996-NC_007362.1 A/goose/Guangdong/1/1996(H5N1)
AGAGAGAGAAGAAGAAAAAAG~~~AGAGGA
>1997-CY017403.1 A/poultry/Italy/330/1997(H5N2)
AGA~~~AGAAGAAAAAAA~~~~~~AGAGGA
>2004-AY849793.1 A/chicken/TX/298313/04(H5N2)
AGG~~~AAAAAA~~~~~~~~~~~~AGAGGC
>2004-FJ519983.2 A/ostrich/South Africa/N227/2004(H5N2)
AGAGAAAAAAGAAGAAAAAAA~~~AGAGGA
>2006-EF591749.2 A/ostrich/South Africa/AI1091/2006(H5N2)
AGA~~~AGAAAAAAA~~~~~~~~~AGAGGA
>2011-JX069081.1 A/ostrich/South Africa/AI2114/2011(H5N2)
AGA~~~AGAAAAAAA~~~~~~~~~AGAGGT
>2012-KF193394.1 A/chicken/Taiwan/A1997/2012(H5N2)
AGA~~~AGAAAA~~~~~~~~~~~~AGAGGC
>2013-KJ162620.1 A/chicken/Taiwan/1680/2013(H5N2)
AGA~~~AAGAAA~~~~~~~~~~~~AGAGGC
>2015-KU310447.1 A/chicken/France/150169a/2015(H5N1)
AGG~~~AGAAAA~~~~~~~~~~~~AGAGGA
